# Supplementary material for: Thinking outside the Laboratory: Analyses of Antibody Structure and Dynamics within Different Solvent Environments in Molecular Dynamics (MD) Simulations
Source: Antibodies (Basel). 2018 Jun 24;7(3):21. doi: 10.3390/antib7030021 (PMC6640683; doi:10.3390/antib7030021)
Supplement: Supplementary file 1 [file antibodies-07-00021-s001.zip]

Archive with 4 entries (4 files):
- Supplementary files/Eplicit_ions (Supplementary Video S3).mpg
- Supplementary files/Explicit (Supplementary Video S1).mpg
- Supplementary files/Implicit (Supplementary Video S2).mpg
- Supplementary files/Supplementary Figures.docx
